# Supplementary material for: COVID-19 Autopsies Reveal Underreporting of SARS-CoV-2 Infection and Scarcity of Co-infections
Source: Front Med (Lausanne). 2022 Apr 14;9:868954. doi: 10.3389/fmed.2022.868954 (PMC9046787; doi:10.3389/fmed.2022.868954)
Supplement: Supplementary file 1 [file Data_Sheet_1.xlsx]

## Sheet: S. Table 1
RNA viruses	DNA viruses	Bacteria	Fungi
Human coronavirus 229E	Human adenovirus	Bordetella (PAN)	Pneumocystis jirovecii
Human coronavirus HKU1	Human alphaherpesvirus 3 (VZV, HHV3)	Bordetella holmesii
Human coronavirus NL63	Human gammaherpesvirus 4 (EBV, HHV4)	Bordetella pertussis
Human coronavirus OC43	Human betaherpesvirus 5 (CMV, HHV5)	Chlamydophila pneumoniae
MERS	Human betaherpesvirus 6B (HHV6)	Haemophilus Influenzae
SARS-COV-1		Klebsiella pneumoniae complex
SARS-COV-2		Legionella pneumophila
Influenza A virus (Pan)		Moraxella catarrhalis
Influenza A virus (H1N1)		Mycoplasma pneumoniae
Influenza A virus (H3N2)		Staphylococcus aureus
Influenza B virus		Streptococcus pneumoniae
Human coxsackievirus
Enterovirus D68
Parechovirus
Human rhinovirus
Human metapneumovirus
Human respiratory syncytial virus A
Human respiratory syncytial virus B
Measles virus, genotype D8 & H1
Mumps virus
Human parainfluenza virus 1
Human rubulavirus 2
Human parainfluenza virus 3
Human parainfluenza virus 4a+b
Human bocavirus
Supplementary Table 1. Overview of pathogens detected by our TaqMan respiratory array card (TrueMark Respiratory Panel 2.0 by ThermoFisher Scientific).

## Sheet: S. Table 2
Characteristics	N or median	range or %
SARS-CoV-2 positive cohort (n=28)
Age (years)	76	53-97
Sex	M 19, F 9
BMI (kg/m2)	25	13-59
Hospitalisation time (days)	4.5	0-50
Major comorbidities
Chronic cardiovascular disease	24	0.857
Hypertension	22	0.786
Chronic respiratory disease	14	0.5
Chronic renal disease	12	0.429
Cognitive impairment	14	0.5
Diabetes mellitus	13	0.466
Malignoma	8	0.286
Most common lung pathological features
Exudative phase of diffuse alveolar damage	6	0.214
Organizing phase of diffuse alveolar damage	7	0.25
Acute bronchopneumonia	13	0.464
Supplementary Table 2. Clinicopathological details of SARS-CoV-2 positive patients.

## Sheet: S. Table 3
Characteristics	N or median	range or %
SARS-CoV-2 negative cohort (n=34)
Age (years)	77.5	38-96
Sex	M 21, F 13
BMI (kg/m2)	26	14-38
Hospitalisation time (days)	4	0-39
Major comorbidities
Chronic cardiovascular disease	27	0.794
Hypertension	27	0.794
Chronic respiratory disease	19	0.559
Chronic renal disease	16	0.471
Cognitive impairment	13	0.382
Diabetes mellitus	11	0.324
Malignoma	13	0.382
Most common lung pathological features
Exudative phase of diffuse alveolar damage	5	0.147
Organizing phase of diffuse alveolar damage	0	-
Acute bronchopneumonia	8	0.235
Supplementary Table 3. Clinicopathological details of SARS-CoV-2 negative patients.

## Sheet: S. Table 4
	Clinically known COVID-19 cases		Unexpected SARS-CoV-2 positive cases
	N	Median (range)	N	Median (range)
Lung	18	98.4 (0.5 - 27050.4)	10	5.7 (1.8 - 92.7)
Heart	7	42.2 (3.1 - 1321)	5	11.5 (4.3 - 84.3)
Kidney	6	10.4 (4.9 - 37)	2	20.3 (1.1 - 39.5)
Liver	4	51.9 (3.3 - 238.9)	1	8.5 (8.5 - 8.5)
Thyroid	7	2.2 (0.4 - 263.9)	5	3.7 (0.3 - 18.4)
Pancreas	5	38.4 (0.6 - 88.1)	1	26.6 (26.6 - 26.6)
Adrenal gland	5	13.9 (3.4 - 20.9)	3	2.4 (0.9 - 6.2)
Supplementary Table 4. Median viral loads (range) of SARS-CoV-2 in different organs of clinically known (n=18) and unexpected (n=10) SARS-CoV-2 positive cases. Differences not significant (two-way ANOVA).

## Sheet: S. Table 5
	SARS-CoV-2 positive cases without bacterial co-infection		SARS-CoV-2 positive cases with bacterial co-infection
Characteristics	Number of cases	%	Number of cases	%
Total	21		7
Female	7	0.333333	2	0.285714
Diffuse alveolar damage (grade)
0	8	0.380952	7	1
1	6	0.285714	0	0
2	5	0.238095	0	0
3	2	0.0952381	0	0
Neutrophilic infiltration (grade)
0	4	0.190476	2	0.285714
1	8	0.380952	1	0.142857
2	4	0.190476	2	0.285714
3	5	0.238095	2	0.285714
Intraalveolar hemorrhage	6	0.285714	0	0
Intraalveolar edema	7	0.333333	2	0.285714
Supplementary Table 5. Histomorphological details of SARS-CoV-2 positive patients.
